# Supplementary material for: Pilot Study on the Action of Thymus vulgaris Essential Oil in Treating the Most Common Bacterial Contaminants and Salmonella enterica subsp. enterica Serovar Derby in Poultry Litter
Source: Antibiotics (Basel). 2023 Feb 22;12(3):436. doi: 10.3390/antibiotics12030436 (PMC10044251; doi:10.3390/antibiotics12030436)
Supplement: Supplementary file 1 [file antibiotics-12-00436-s001.zip]

Archive with 1 entries (1 files):
- antibiotics-2210348-supplementary.pdf
